# Supplementary material for: Development of Liquid-Phase Plasmonic Sensor Platforms for Prospective Biomedical Applications
Source: Sensors (Basel). 2023 Dec 28;24(1):186. doi: 10.3390/s24010186 (PMC10781335; doi:10.3390/s24010186)
Supplement: Supplementary file 1 [file sensors-24-00186-s001.zip]

Archive with 1 entries (1 files):
- sensors-2748696-supplementary.pdf
